# Supplementary material for: From green to red: Urban heat stress drives leaf color evolution
Source: Sci Adv. 2023 Oct 20;9(42):eabq3542. doi: 10.1126/sciadv.abq3542 (PMC10588939; doi:10.1126/sciadv.abq3542)
Supplement: Supplementary file 2 — Tables S1 to S4 [file sciadv.abq3542_tables_s1_to_s4.zip]

Archive with 4 entries (4 files):
- abq3542_Table_S1.xlsx
- abq3542_Table_S2.xlsx
- abq3542_Table_S3.xlsx
- abq3542_Table_S4.xlsx
