# Supplementary material for: From green to red: Urban heat stress drives leaf color evolution
Source: Sci Adv. 2023 Oct 20;9(42):eabq3542. doi: 10.1126/sciadv.abq3542 (PMC10588939; doi:10.1126/sciadv.abq3542)
Supplement: Supplementary file 2 — Tables S1 to S4 [file sciadv.abq3542_tables_s1_to_s4.zip › abq3542_Table_S1.xlsx]

## Sheet: 3.1. Plant morphology and pigme
Table S1. The summary of statistical analyses.
Type of experiments	Type of analysis	Response variables	Explanatory variables	Deviance (log likelihood ratio)	d.f.	p-values
1. Plant morphology and pigment		Amount of chlorophyll	Type of leaf colour	26.01	1	< 0.001
			Growth condition	108.37	2	< 0.001
		Amount of anthocyanin	Type of leaf colour	756.44	1	< 0.001
			Growth condition	13.79	2	0.001
2. Field observations	Local-level observation	Leaf colour (5-point scale)	Type of site (urban vs. green)	125.85	1	< 0.001
	Landscape-level observation	Leaf colour (5-point scale)	Type of population (urban vs. farmland)	60.461	1	< 0.001
	Global-level observation	Leaf colour (5-point scale)	Type of site (urban, urban/green, green)	281.66	2	< 0.001
			urban vs. urban/green	60.089	1	< 0.001
			urban/green vs. green	52.582	1	< 0.001
			urban vs. green	270.54	1	< 0.001
3. Growth experiment	Controlled non-stress and stress condition	Total dry weight	Leaf colour × stress conditions	34	1	< 0.001
			Leaf colour	0.09	1	0.7592
			Stress treatment	1013.71	1	< 0.001
			Growth duration	40.29	1	< 0.001
	Controlled non-stress	Total dry weight (4 weeks)	Leaf colour (green vs. red)	24.157	1	< 0.001
		Aboveground (4 weeks)	Leaf colour (green vs. red)	20.248	1	< 0.001
		Belowground (4 weeks)	Leaf colour (green vs. red)	32.739	1	< 0.001
		Total dry weight (7 weeks)	Leaf colour (green vs. red)	20.046	1	< 0.001
		Aboveground (7 weeks)	Leaf colour (green vs. red)	25.054	1	< 0.001
		Belowground (7 weeks)	Leaf colour (green vs. red)	10.842	1	< 0.001
		The number of pod (7 weeks)	Leaf colour (green vs. red)	10.796	1	0.001
	Controlled stress	Survival	Leaf colour (green vs. red)	3.1037	1	0.078
		Total dry weight	Leaf colour (green vs. red)	4.5276	1	0.02
	Unontrolled non-stress and stress condition	Total dry weight	Leaf colour × stress treatment	22.07	1	< 0.001
			Leaf colour	2.66	1	0.103
			Stress treatment	699.8	1	< 0.001
	Uncontrolled non-stress	Total dry weight	Leaf colour (green vs. red)	64.415	1	< 0.001
		Aboveground	Leaf colour (green vs. red)	20.374	1	< 0.001
		Belowground	Leaf colour (green vs. red)	58.29	1	< 0.001
	Uncontrolled stress	Survival	Leaf colour (green vs. red)	5.1698	1	0.023
		Total dry weight	Leaf colour (green vs. red)	1.6592	1	0.198
		Aboveground	Leaf colour (green vs. red)	1.6105	1	0.204
		Belowground	Leaf colour (green vs. red)	1.2282	1	0.268
		The number of pod	Leaf colour (green vs. red)	24.905	1	< 0.001
4. Photosynthetic experiments	Controlled non-stress	Photosynthesis per chlorophyll at 0 and 50 µmol m-2 s-1	Leaf colour × light treatment	11.991	1	< 0.001
			Leaf colour	12.993	1	< 0.001
			Light treatment	362.928	1	< 0.001
		Photosynthesis per chlorophyll at 0 and 100 µmol m-2 s-1	Leaf colour × light treatment	8.2193	1	0.004
			Leaf colour	8.6802	1	0.003
			Light treatment	348.389	1	< 0.001
		Photosynthesis per chlorophyll at 0 and 150 µmol m-2 s-1	Leaf colour × light treatment	5.053	1	0.024
			Leaf colour	5.3269	1	0.021
			Light treatment	335.434	1	< 0.001
		Photosynthesis per chlorophyll at 0 and 200 µmol m-2 s-1	Leaf colour × light treatment	3.1627	1	0.075
			Leaf colour	3.3488	1	0.067
			Light treatment	327.538	1	< 0.001
		Photosynthesis per chlorophyll at 0 and 400 µmol m-2 s-1	Leaf colour × light treatment	1.2996	1	0.253
			Leaf colour	1.3996	1	0.237
			Light treatment	344.212	1	< 0.001
		Photosynthesis per chlorophyll at 0 and 600 µmol m-2 s-1	Leaf colour × light treatment	0.8965	1	0.344
			Leaf colour	0.9742	1	0.324
			Light treatment	357.753	1	< 0.001
		Photosynthesis per chlorophyll at 0 and 800 µmol m-2 s-1	Leaf colour × light treatment	0.8099	1	0.368
			Leaf colour	0.8816	1	0.348
			Light treatment	356.279	1	< 0.001
		Photosynthesis per chlorophyll at 0 and 1200 µmol m-2 s-1	Leaf colour × light treatment	0.7743	1	0.359
			Leaf colour	0.8432	1	0.379
			Light treatment	353.904	1	< 0.001
	Controlled stress	Fv/Fm without treatment	Leaf colour (green vs. red)	3.021	1	0.082
		Fv/Fm after 3 days	Leaf colour (green vs. red)	27.017	1	< 0.001
		Fv/Fm after 2 weeks	Leaf colour (green vs. red)	12.783	1	< 0.001
	Controlled stress (water bath)	Fv/Fm (all dataset)	Leaf colour × heat treatment	19.64		< 0.001
			Leaf colour × light treatment	0.03		0.869
			Leaf colour	17.71		< 0.001
			Heat treatment	598.29		< 0.001
			Light treatment	44.33		< 0.001
		Fv/Fm before treatment	Leaf colour (green vs. red)	2.5844	1	0.108
		Fv/Fm after 3 days of light stress	Leaf colour (green vs. red)	0.62603	1	0.429
		Fv/Fm after 3 days of heat and light stress	Leaf colour (green vs. red)	17.843	1	< 0.001
		Fv/Fm after 3 days of cold and light stress	Leaf colour (green vs. red)	33.55	1	< 0.001
