# Supplementary material for: From green to red: Urban heat stress drives leaf color evolution
Source: Sci Adv. 2023 Oct 20;9(42):eabq3542. doi: 10.1126/sciadv.abq3542 (PMC10588939; doi:10.1126/sciadv.abq3542)
Supplement: Supplementary file 2 — Tables S1 to S4 [file sciadv.abq3542_tables_s1_to_s4.zip › abq3542_Table_S2.xlsx]

## Sheet: Landscape level
Table S2. The survey locations for landscape and local level observations.
						Leaf colour scale
Type of observations	Population ID	Survey location	longitude	latitude	Total number of individuals for population genetic analysis	1	2	3	4	5
Landscape level	Population 1	Farm1_Furusato-mura	139.506	35.5674	8	8	0	0	0	0
	Population 2	Farm2_Ikebe	139.566	35.5283	5	3	2	0	0	0
	Population 3	Farm3_Kamoi	139.569	35.501	7	4	3	0	0	0
	Population 4	Farm4_Kurokawa	139.455	35.6132	6	4	2	0	0	0
	Population 5	Farm5_Maruike	139.571	35.6777	0	0	0	0	0	0
	Population 6	Farm6_Motoishikawa	139.54	35.5857	3	2	1	0	0	0
	Population 7	Farm7_Musashiitsukaishi	139.226	35.7271	9	7	0	0	1	1
	Population 8	Farm8_Rokusen-kouen	139.523	35.7515	0	0	0	0	0	0
	Population 9	Farm9_Sazu	139.557	35.6593	8	6	1	1	0	0
	Population 10	Farm10_Tanashi-ISAS	139.541	35.7346	10	10	0	0	0	0
	Population 11	Farm11_Tokaichiba	139.52	35.5283	0	0	0	0	0	0
	Population 12	Farm12_Tonmori	139.565	35.6011	10	8	2	0	0	0
	Population 13	Urban1_Iidabashi	139.749	35.7005	8	2	0	0	2	4
	Population 14	Urban2_Kamisyakujii	139.592	35.7279	9	2	0	1	3	3
	Population 15	Urban3_Kichijoji	139.581	35.703	0	0	0	0	0	0
	Population 16	Urban4_Mukougaoka-yuen	139.565	35.6181	0	0	0	0	0	0
	Population 17	Urban5_Musashi-sakai	139.542	35.7007	0	0	0	0	0	0
	Population 18	Urban6_Nakano	139.666	35.7081	0	0	0	0	0	0
	Population 19	Urban7_Numabukuro	139.665	35.7205	8	4	0	1	1	2
	Population 20	Urban8_Ogikubo	139.625	35.7031	7	0	1	1	1	4
	Population 21	Urban9_Ootemachi	139.765	35.6854	9	4	1	1	1	2
	Population 22	Urban10_Shinyurigaoka	139.509	35.602	0	0	0	0	0	0
	Population 23	Urban11_Takadano-baba	139.705	35.7143	5	0	1	1	1	2
	Population 24	Urban12_Tamachi	139.75	35.6434	8	2	0	1	1	4
	Population 25	Urban13_Tanashi-station	139.54	35.7285	8	0	0	1	4	3
	Population 26	Urban14_Yoyogi	139.701	35.6832	8	2	2	0	0	4
local level
		Tanashi	139.54	35.7325
		Zenpukuji	139.625	35.6929
		Iruma	139.398	35.834
