# Supplementary material for: From green to red: Urban heat stress drives leaf color evolution
Source: Sci Adv. 2023 Oct 20;9(42):eabq3542. doi: 10.1126/sciadv.abq3542 (PMC10588939; doi:10.1126/sciadv.abq3542)
Supplement: Supplementary file 2 — Tables S1 to S4 [file sciadv.abq3542_tables_s1_to_s4.zip › abq3542_Table_S3.xlsx]

## Sheet: Sheet1
Table S3. The pairwise comparisons of Fst among populations.
	Population 1	Population 2	Population 3	Population 4	Population 6	Population 7	Population 9	Population 10	Population 12	Population 13	Population 14	Population 19	Population 20	Population 21	Population 23	Population 24	Population 25	Population 26
Population 1	NA	0.0605573	0.476127	0.753711	0.087885	0.0766116	0.348514	0.0605548	0.273898	0.0501054	0.0570681	0.0500074	0.0496012	0.0586792	0.302341	0.0593737	0.0540556	0.0650382
Population 2	NA	NA	0.400888	0.768607	0.135352	0.0501204	0.261682	0.045824	0.199924	0.0518632	0.0665497	0.0545757	0.0407156	0.0408077	0.231932	0.0761327	0.067186	0.0455732
Population 3	NA	NA	NA	0.111904	0.372874	0.261184	0.0351302	0.370594	0.0592115	0.491233	0.506145	0.510132	0.394575	0.330819	0.0667439	0.501625	0.504345	0.314974
Population 4	NA	NA	NA	NA	0.759275	0.451874	0.146207	0.606481	0.181075	0.749422	0.772112	0.760077	0.625493	0.541459	0.229714	0.753057	0.759194	0.528089
Population 6	NA	NA	NA	NA	NA	0.0461754	0.235854	0.0452645	0.179177	0.0712503	0.0901549	0.0821956	0.041701	0.0382779	0.209299	0.098547	0.0904079	0.0428576
Population 7	NA	NA	NA	NA	NA	NA	0.181275	0.0454063	0.128013	0.0855904	0.0902709	0.0959017	0.0526556	0.0205438	0.115543	0.0941685	0.0924994	0.0175515
Population 9	NA	NA	NA	NA	NA	NA	NA	0.26703	0.0269141	0.373146	0.384637	0.395607	0.290561	0.234305	0.0245839	0.387569	0.385445	0.219164
Population 10	NA	NA	NA	NA	NA	NA	NA	NA	0.202654	0.0660695	0.0701289	0.0723414	0.0230857	0.0339585	0.211488	0.0742317	0.0707113	0.0353557
Population 12	NA	NA	NA	NA	NA	NA	NA	NA	NA	0.295296	0.305337	0.315802	0.225608	0.170616	0.0235279	0.308748	0.306861	0.158363
Population 13	NA	NA	NA	NA	NA	NA	NA	NA	NA	NA	0.0384048	0.036803	0.0511239	0.0638228	0.321243	0.0483478	0.0401276	0.0705356
Population 14	NA	NA	NA	NA	NA	NA	NA	NA	NA	NA	NA	0.0416208	0.0567681	0.0678522	0.333027	0.062307	0.0416094	0.075917
Population 19	NA	NA	NA	NA	NA	NA	NA	NA	NA	NA	NA	NA	0.0588593	0.0711764	0.341264	0.0474513	0.0478818	0.079316
Population 20	NA	NA	NA	NA	NA	NA	NA	NA	NA	NA	NA	NA	NA	0.0374035	0.234387	0.0573053	0.0530048	0.0388829
Population 21	NA	NA	NA	NA	NA	NA	NA	NA	NA	NA	NA	NA	NA	NA	0.167922	0.0717511	0.0694553	0.0145219
Population 23	NA	NA	NA	NA	NA	NA	NA	NA	NA	NA	NA	NA	NA	NA	NA	0.334374	0.332841	0.155062
Population 24	NA	NA	NA	NA	NA	NA	NA	NA	NA	NA	NA	NA	NA	NA	NA	NA	0.048856	0.0786599
Population 25	NA	NA	NA	NA	NA	NA	NA	NA	NA	NA	NA	NA	NA	NA	NA	NA	NA	0.0758611
Population 26	NA	NA	NA	NA	NA	NA	NA	NA	NA	NA	NA	NA	NA	NA	NA	NA	NA	NA
