# Supplementary material for: From green to red: Urban heat stress drives leaf color evolution
Source: Sci Adv. 2023 Oct 20;9(42):eabq3542. doi: 10.1126/sciadv.abq3542 (PMC10588939; doi:10.1126/sciadv.abq3542)
Supplement: Supplementary file 2 — Tables S1 to S4 [file sciadv.abq3542_tables_s1_to_s4.zip › abq3542_Table_S4.xlsx]

## Sheet: Sheet1
Table S4. The summary of the statistical models. LT indicate the variables with logarithmic transformation
Corresponding part of Materials & Methods	Response variables	Explanatory variables	Random effects	Error distribution	Corresponding raw data filename
2.1. Plant morphology and pigment
Chlorophyll	Amount of chlorophyll (LT)	Type of leaf colour, growth condition		Gaussian	chlorophyll.csv
Anthocyanin	Amount of anthocyanin (LT)	Type of leaf colour, growth condition		Gaussian	antocyanine.csv
2.2. Field observations
Local-level observation	Leaf colour (5-point scale)	Location, Type of site (urban vs. green)	location	Multinomial logistic	obs.local.csv
Landscape-level observation	Leaf colour (5-point scale)	Type of population (urban vs. green), identity of population (nested in type of population)	identity of population	Multinomial logistic	obs.landscape.csv
Global-level observation	Leaf colour (5-point scale)	Type of site (urban vs. green)	latitude (Distance from equator)	Multinomial logistic	obs.global.csv
2.3. Growth experiment
Controlled non-stress and stress condition	Total dry weight (LT)	Type of leaf colour, stress treatment, their interaction, growth duration (nested in the stress treatment)		Gaussian	weight.cont.interaction.csv
Controlled non-stress condition	Aboveground, belowground and total dry weight after 4 weeks of cultivation	Type of leaf colour		Gaussian	weight.non-stress.4w.csv
	Aboveground, belowground, and total dry weight (LT) and the number of seed pod after 7 weeks cultivation	Type of leaf colour		Gaussian, poisson	weight.non-stress.7w.csv
Controlled stress condition	Survival rate, total dry weight (LT)	Type of leaf colour		Binomial, Gaussian	weight.stress.cont.csv
Uncontrolled non-stress and stress condition	Total dry weight (LT)	Type of leaf colour, stress treatment, their interaction		Gaussian	weight.uncont.interaction.csv
Uncontrolled non-stress condition	Aboveground, belowground and total dry weight (LT)	Type of leaf colour		Gaussian	weight.non-stress.3m.csv
Uncontrolled stress condition	Survival rate, aboveground, belowground weight, and total dry weight and the number of seed pod	Type of leaf colour		Binomial, Gaussian, poisson	weight.stress.uncont.csv
2.4. Photosynthesis ability
Controlled non-stress condition	Photosynthesis per chlorophyll for each light intensity (50, 100, 150, 200, 400, 600, 800, 1200 and 1600 µmol m-2 s-1) paired with those for zero light intensity	Type of leaf colour, light treatment (0 vs. 50, 100, 150, 200, 400, 600, 800, 1200 and 1600 µmol m-2 s-1), and their interaction	individual ID	Gaussian	photo.non-stress.csv
Controlled stress condition	Fv/Fm without treatment	Type of leaf colour		Gaussian	photo.stress.before.csv
	Fv/Fm after 3 days of heat treatment	Type of leaf colour		Gaussian	photo.stress.3d.csv
	Fv/Fm after 2 weeks of heat treatment	Type of leaf colour		Gaussian	photo.stress.2w.csv
Controlled stress condition (water bath)	Fv/Fm (alldataset)	Type of leaf color, heat treatment (with and without heat stress), light stress (with and without light stress), the interaction (leaf color × heat stress) and the interaction (leaf color × light stress)		Gaussian	waterbath.stress.csv
	Fv/Fm without treatment	Type of leaf colour		Gaussian	waterbath.before.stress.csv
	Fv/Fm after 3 days of light stress	Type of leaf colour		Gaussian	waterbath.light.stress.csv
	Fv/Fm after 3 days of heat and light stress	Type of leaf colour		Gaussian	waterbath.heat.stress.csv
	Fv/Fm after 3 days of cold and light stress	Type of leaf colour		Gaussian	waterbath.cold.stress.csv
